# Supplementary material for: Proteomic Analysis of Detergent Resistant Membrane Domains during Early Interaction of Macrophages with Rough and Smooth Brucella melitensis
Source: PLoS One. 2014 Mar 18;9(3):e91706. doi: 10.1371/journal.pone.0091706 (PMC3958395; doi:10.1371/journal.pone.0091706)
Supplement: Table S1 — Human proteins identified by mass spectrometry that change their association with DRMDs upon exposure with B. melitensis . Mass spectrometric data was analyzed with ProteinPilot Software 4.0 and iTRAQ ratios were calculated. Three separate experiments were performed. Proteins, which were observed only one time in the three experiments were ignored and are not shown. Proteins, which were observed at least two times out of the three experiments are shown. For these proteins we report the average iTRAQ ratios and their standard deviations (SD, Columns C & D). ProteinPilot sets the upper and lower limits of the iTRAQ ratios at 100-fold and arbitrarily reports ratios of = />100 as extreme high values (EHV) and ratios of = /<0.01 as extreme low values (ELV). Since the extreme values of 100 and 0.01 are set arbitrarily their standard deviations cannot be obtained. Some of the proteins were observed at least two times but had iTRAQ ratios associated with them in only one experiment. For these proteins no standard deviation is associated with their iTRAQ ratio. Other proteins were observed at least two times but we failed to label them in every experiment. These proteins are identified by “no iTRAQ#”. For Columns E & F the following set of rules were applied: In accordance with typical use of iTRAQ labeling [56], if the iTRAQ ratio for a particular protein did not change more than 25% upon Brucella exposure, it was considered to not have changed and is denoted “0”. “No data” means that we failed to observe iTRAQ labeling, but found the protein to be present in DRMDs. If the iTRAQ ratio was at least 25% below 1 (i.e. <0.75) the protein was considered to have moved out of DRMDs upon Brucella exposure and is denoted by a negative sign. If the iTRAQ ratio was at least 25% above 1 (i.e. >1.25) the protein was considered to have moved into DRMDs upon Brucella exposure and is denoted by a positive sign. In order to distinguish the extend of movement of a protein into or out of DRMD [file pone.0091706.s002.xlsx]

## Sheet: Sheet1
Protein Accession #	Protein Name	rough VTRM1	smooth 16M	rough VTRM1	smooth 16M	Protein function
		iTRAQ Ratio/SD	iTRAQ Ratio/SD	DRMD Translocation	DRMD Translocation
gi|18860916	5'-3' exoribonuclease 2	EHV	EHV	++++	++++	Transcription termination.
gi|4758766	bifunctional heparan sulfate N-deacetylaseno changeN-sulfotransferase 3	1.54 +/- 0.06	1.33 +/- 0.02	+	+	Heparansulfate glycan synthesis.
gi|30795231	brain acid soluble protein 1	1.49 +/- 0.13	1.35 +/- 0.08	+	+	Transcription regulation.
gi|197927452	dynein heavy chain 1, axonemal	1.34 +/- 0.03	1.6 +/- 0.15	+	+	Motor protein. Binds to tubulin.
gi|166197702	ectonucleoside triphosphate diphosphohydrolase 3	EHV	EHV	++++	++++	ATP hydrolysis.
gi|56549687	GTP-binding protein 8 isoform 2	EHV	EHV	++++	++++	Signaling.
gi|163644316	hypothetical protein LOC23255	EHV	EHV	++++	++++	Unknown function.
gi|95147555	microtubule-associated protein 1A	1.59 +/- 0.05	1.63 +/- 0.08	+	+	Structural protein.
gi|15147335	nuclear receptor coactivator 5	EHV	EHV	++++	++++	Nuclear receptor coregulation.
gi|119120903	partitioning defective 3 homolog B isoform c	1.51 +/- 0.05	1.28 +/- 0.03	+	+	Signaling. Binds to phosphoinositol lipids.
gi|239741753	PREDICTED: hypothetical protein	1.73	1.42	+	+	Unknown function.
gi|239755634	PREDICTED: hypothetical protein	EHV	EHV	++++	++++	Unknown function.
gi|169178511	PREDICTED: similar to cofactor required for Sp1 transcriptional activation, subunit 8, 34kDa isoform 1	1.91 +/- 0.14	1.52 +/- 0.25	+	+	Transcription.
gi|169213193	PREDICTED: similar to hCG2041978	1.55	1.53	+	+	Unknown function.
gi|169169422	PREDICTED: similar to Putative UPF0607 protein ENSP00000383144	EHV	EHV	++++	++++	Unknown function.
gi|57165371	probable G-protein coupled receptor 61	EHV	EHV	++++	++++	Signaling.
gi|118722349	RNA-binding protein 12B	EHV	EHV	++++	++++	RNA binding.
gi|29648315	small G protein signaling modulator 3	EHV	1.32 +/- 0.38	++++	+	Signaling. Membrane Transport. Cytoskeleton organization.
gi|34013530	thymosin beta-4-like protein 3	1.96 +/- 0.98	12.63 +/- 16.07	+	++	Cytoskeleton organization. Bonds to actin.
gi|258547124	solute carrier family 25 member 42	1.38 +/- 0.03	1.28 +/- 0.12	+	+	Solute transport.
gi|291045225	titin isoform N2-A	1.43 +/- 1.09	1.26 +/- 0.14	+	+	Signaling. Binds to actin and calmodulin.
gi|269847558	ventricular zone-expressed PH domain-containing protein homolog 1 isoform 1	1.43 +/- 0.16	1.41 +/- 0.12	+	+	Signaling.
gi|9257190	beta-adducin isoform e	1.36 +/- 0.83	1.22 +/- 0.44	+	0	Cytoskeleton organization. Binds to calmodulin.
gi|4557499	C-terminal-binding protein 2 isoform 1	1.32 +/- 0.03	1.11 +/- 0.09	+	0	Transcription regulation.
gi|62241003	cardiomyopathy-associated protein 5	1.28 +/- 0.21	1.11 +/- 0.07	+	0	Unknown function.
gi|74027251	E3 ubiquitin-protein ligase TRIM33 isoform beta	1.58 +/- 0.04	1.13 +/- 0.11	+	0	Ubiquitination.
gi|149408153	hypothetical protein LOC125228	1.32 +/- 0.03	1.09 +/- 0.10	+	0	Unknown function.
gi|27477081	interleukin-25 isoform 2 precursor	1.26 +/- 0.06	1.03 +/- 0.07	+	0	Proinflammatory cytokine.
gi|22749049	Lebercilin-like protein	1.42 +/- 0.11	1.17 +/- 0.28	+	0	Unknown function.
gi|239049391	membrane metallo-endopeptidase-like 1	1.55	0.86	+	0	Protein degradation.
gi|51173722	peregrin isoform 2	1.39 +/- 0.09	1.20 +/- 0.03	+	0	Transcription regulation.
gi|239754132	PREDICTED: hypothetical protein	1.61	1.21	+	0	Unknown function.
gi|31880783	protein pelota homolog	1.34 +/- 0.03	1.13 +/- 0.09	+	0	Chromosome segregation.
gi|4501887	actin, cytoplasmic 2	0.84	1.32	0	+	Structural protein.
gi|87299628	biorientation of chromosomes in cell division protein 1-like	1.04	1.35	0	+	Chromosome biorientation and segregation.
gi|51479145	brefeldin A-inhibited guanine nucleotide-exchange protein 1	0.92	1.49 +/- 0.29	0	+	Signaling. Binds myosin.
gi|70608179	developmental pluripotency-associated 5 protein	0.78	1.41	0	+	Pluripotency of stem cells.
gi|150378505	hypothetical protein LOC285343 isoform 1	1.03 +/- 0.05	1.30 +/- 0.05	0	+	Unknown function.
gi|83415165	hypothetical protein LOC338809 [Homo sapiens]	1.06	1.3	0	+	Unknown function.
gi|61743954	neuroblast differentiation-associated protein AHNAK isoform 1	0.94 +/- 0.02	1.40 +/- 0.13	0	+	Cell differentiation.
gi|221136844	neuroblastoma breakpoint family, member 6 isoform 1	0.82 +/- 0.04	1.30 +/- 0.33	0	+	Unknown function.
gi|52138513	paired amphipathic helix protein Sin3b	0.94 +/- 0.02	1.65 +/- 0.15	0	+	Transcription regulation.
gi|13514831	probable ATP-dependent RNA helicase DDX10	0.90 +/- 0.02	1.39 +/- 0.06	0	+	RNA transformation.
gi|262231746	protein ALO17 isoform 1	0.88 +/- 0.06	1.50 +/- 0.02	0	+	Unknown function.
gi|29826282	protein phosphatase 1G	0.86 +/- 0.03	1.54 +/- 0.10	0	+	Signaling.
gi|53832011	voltage-dependent T-type calcium channel subunit alpha-1H isoform b	0.93	1.45	0	+	Ion transport. Signaling. Apoptosis.
gi|157266266	WD repeat-containing protein 86	1.03	1.49	0	+	Unknown function.
gi|12667788	myosin-9	0.99 +/- 0.09	EHV	0	++++	Motor protein. Binds to actin and calmodulin.
gi|16950603	28S ribosomal protein S35, mitochondrial precursor	1.32 +/- 0.03	ELV	+	– – – –	Protein synthesis.
gi|24497519	mannosyl-oligosaccharide 1,2-alpha-mannosidase IA	ELV	ELV	– – – –	– – – –	Protein glycosylation.
gi|5453740	myosin regulatory light chain 12A	ELV	ELV	– – – –	– – – –	Motor protein.
gi|239753333	PREDICTED: actin, beta-like 3	0.55 +/- 0.07	0.73 +/- 0.09	–	–	Structural protein.
gi|90819229	protein cTAGE-2 isoform 1	0.54 +/- 0.01	0.70 +/- 0.07	–	–	Tumor associated antigen.
gi|40806187	a disintegrin and metalloproteinase with thrombospondin motifs 18 preproprotein	0.43 +/- 0.01	0.68 +/- 0.06	– –	–	Protein degradation.
gi|223029424	large subunit GTPase 1 homolog	0.38 +/- 0.04	0.60 +/- 0.04	– –	–	Protein transport.
gi|6005721	erlin-2 isoform 1	ELV	0.67 +/- 0.05	– – – –	–	Protein degradation.
gi|226442991	lysine-specific demethylase 5D isoform 1	ELV	0.73	– – – –	–	Transcription regulation.
gi|5901912	calmodulin isoform 1	0.63 +/- 0.02	0.87 +/- 0.09	–	0	Signaling.
gi|78499633	1-phosphatidylinositol-4,5-bisphosphate phosphodiesterase eta-2	0.74 +/- 0.06	0.98 +/- 0.07	–	0	Signaling. Binds to phosphatidylinositols.
gi|4501885	actin, cytoplasmic 1	0.59 +/- 0.36	0.98 +/- 0.27	–	0	Structural protein.
gi|55749577	ADP/ ATP translocase 1	0.59	0.86	–	0	Transport. Binds to HUV protein.
gi|140161498	microtubule-associated tumor suppressor candidate 2 isoform a	0.58 +/- 0.01	0.81 +/- 0.08	–	0	Structural protein.
gi|13899309	ribosomal protein S6 kinase-like 1	0.72 +/- 0.01	0.81 +/- 0.05	–	0	Signaling. Apoptosis. Ubiquitination.
gi|68131557	serine threonine-protein phosphatase 6 regulatory ankyrin repeat subunit A	0.49 +/- 0.01	1.14 +/- 0.11	– –	0	Signaling.
gi|42476281	voltage-dependent anion-selective channel protein 2	ELV	0.87 +/- 0.08	– – – –	0	Ion transport.
gi|19923236	nuclear autoantigen Sp-100 isoform 2	0.89 +/- 0.01	ELV	0	– – – –	Gene expression. Binds to Epstein Barr virus.
gi|59938780	WD repeat-containing protein 31 isoform 1	0.87	ELV	0	– – – –	Unknown function.
gi|46358366	zinc finger protein 746 isoform 2	1.11 +/- 0.03	ELV	0	– – – –	Transcription regulation.
gi|194097341	period circadian protein homolog 1	1.05 +/- 0.72	0.68 +/- 0.25	0	–	Circadian clock.
gi|5453638	AT-rich interactive domain-containing protein 3B	1.13 +/- 0.02	1.00 +/- 0.01	0	0	Transcription.
gi|85794840	ATP synthase lipid-binding protein, mitochondrial isoform b precursor	1.08 +/- 0.03	1.11 +/- 0.10	0	0	Transport of hydrogen.
gi|157388967	coiled-coil domain-containing protein 87	1.13 +/- 0.05	1.02 +/- 0.06	0	0	Unknown function.
gi|32171215	CREB-regulated transcription coactivator 2	1.19 +/- 0.84	1.01 +/- 0.71	0	0	Transcription regulation.
gi|4504981	galectin-1	1.05 +/- 0.10	0.85 +/- 0.07	0	0	Adhesion. Apoptosis. Binds to galactosides.
gi|53793688	histone H3.2	0.84 +/- 0.02	0.80 +/- 0.08	0	0	Transcription regulation. DNA repair and replication.
gi|28559088	laminin subunit alpha-2 isoform a precursor	1.04 +/- 0.01	1.07 +/- 0.06	0	0	Adhesion. Extracellular matrix organization.
gi|42794779	myosin-XVIIIa isoform b	0.84	0.92	0	0	Motor protein. Binds to actin.
gi|170016077	probable cation-transporting ATPase 13A1	1.09 +/- 0.07	1.01 +/- 0.10	0	0	ATP hydrolysis. Ion transport. Signaling.
gi|42740893	ras-associated and pleckstrin homology domains-containing protein 1 isoform 3	0.85	0.86	0	0	Signaling. Adhesion. Binds pathogens through actin.
gi|39777606	rho guanine nucleotide exchange factor 1 isoform 1	0.97 +/- 0.14	0.77 +/- 0.03	0	0	Signaling. Cell proliferation.
gi|28372555	sodium channel subunit beta-4 isoform 1 precursor	0.78 +/- 0.02	0.82 +/- 0.08	0	0	Ion transport.
gi|7657313	U6 snRNA-associated Sm-like protein LSm1	0.82	1.02	0	0	Histone mRNA degradation.
gi|109638751	ubiquitin carboxyl-terminal hydrolase 6	0.86 +/- 0.02	0.83 +/- 0.08	0	0	Ubiquitination. Endocytosis. Binds to calmodulin.
gi|222352129	von Willebrand factor A domain-containing protein 5B2	0.88 +/- 0.01	0.86 +/- 0.01	0	0	Unknown function.
gi|289547692	zinc finger protein 430 isoform 2	0.77	0.96	0	0	Transcription regulation.
gi|4506855	cytokine SCM-1 beta precursor	EHV	no iTRAQ#	++++	no iTRAQ#	Chemotaxis.
gi|226442963	lysine-specific demethylase 5C isoform 2	EHV	no iTRAQ#	++++	no iTRAQ#	Transcription regulation.
gi|7706515	photoreceptor-specific nuclear receptor isoform a	EHV	no iTRAQ#	++++	no iTRAQ#	Transcription regulation.
gi|24119274	sodium leak channel non-selective protein	EHV	no iTRAQ#	++++	no iTRAQ#	Ion transport.
gi|170016061	spectrin beta chain, brain 4	EHV	no iTRAQ#	++++	no iTRAQ#	Structural protein. Binds to actin.
gi|57013276	tubulin alpha-1B chain	EHV	no iTRAQ#	++++	no iTRAQ#	Structural protein.
gi|29788785	tubulin beta chain	EHV	no iTRAQ#	++++	no iTRAQ#	Structural protein.
gi|63054852	DNA nucleotidylexotransferase isoform 2	no iTRAQ#	EHV	no iTRAQ#	++++	Unknown function.
gi|32698714	hypothetical protein LOC284058	no iTRAQ#	EHV	no iTRAQ#	++++	Unknown function.
gi|169171347	PREDICTED: hypothetical protein	no iTRAQ#	EHV	no iTRAQ#	++++	Unknown function.
gi|30425428	protein deltex-3	no iTRAQ#	EHV	no iTRAQ#	++++	Signaling. Ubiqitination.
gi|9845511	ras-related C3 botulinum toxin substrate 1 isoform Rac1	no iTRAQ#	EHV	no iTRAQ#	++++	Signaling.
gi|62988338	vimentin-type intermediate filament-associated coiled-coil protein	no iTRAQ#	EHV	no iTRAQ#	++++	Unknown function.
gi|41152110	ADM2 precursor	no iTRAQ#	no iTRAQ#	no iTRAQ#	no iTRAQ#	Signaling.
gi|188035924	alpha-aminoadipic semialdehyde dehydrogenase	no iTRAQ#	no iTRAQ#	no iTRAQ#	no iTRAQ#	Oxidative stress response.
gi|110227613	arf-GAP with GTPase, ANK repeat and PH domain-containing protein 3 isoform a	no iTRAQ#	no iTRAQ#	no iTRAQ#	no iTRAQ#	Signaling. Ubiquitination.
gi|116089287	autophagy-related protein 9A	no iTRAQ#	no iTRAQ#	no iTRAQ#	no iTRAQ#	Autophagy.
gi|30089980	chordin precursor	no iTRAQ#	no iTRAQ#	no iTRAQ#	no iTRAQ#	Signaling.
gi|23397708	copine-1 isoform a	no iTRAQ#	no iTRAQ#	no iTRAQ#	no iTRAQ#	Membrane-cytoplasm scaffold for signaling.
gi|19913408	DNA topoisomerase 2-beta	no iTRAQ#	no iTRAQ#	no iTRAQ#	no iTRAQ#	DNA replication.
gi|38708299	equilibrative nucleoside transporter 2	no iTRAQ#	no iTRAQ#	no iTRAQ#	no iTRAQ#	Nucleoside transport.
gi|134142815	ES1 protein homolog, mitochondrial isoform Ia precursor	no iTRAQ#	no iTRAQ#	no iTRAQ#	no iTRAQ#	Unknown function.
gi|13375616	fatty acid desaturase 3	no iTRAQ#	no iTRAQ#	no iTRAQ#	no iTRAQ#	Lipid biosynthesis.
gi|150378498	fragile site-associated protein	no iTRAQ#	no iTRAQ#	no iTRAQ#	no iTRAQ#	Binds to proteins.
gi|4503765	fragile X mental retardation 1 protein	no iTRAQ#	no iTRAQ#	no iTRAQ#	no iTRAQ#	RNA binding and trafficking.
gi|18079323	GRB2-associated-binding protein 3 isoform 2	no iTRAQ#	no iTRAQ#	no iTRAQ#	no iTRAQ#	Signaling.
gi|261824037	HAUS augmin-like complex subunit 4 isoform 1	no iTRAQ#	no iTRAQ#	no iTRAQ#	no iTRAQ#	Mitotosis. Binds to tubulin.
gi|34419635	heat shock 70 kDa protein 6	no iTRAQ#	no iTRAQ#	no iTRAQ#	no iTRAQ#	Stress response.
gi|15082238	heat shock protein beta-9	no iTRAQ#	no iTRAQ#	no iTRAQ#	no iTRAQ#	Protein binding.
gi|197333817	hypothetical protein LOC151963	no iTRAQ#	no iTRAQ#	no iTRAQ#	no iTRAQ#	Unknown function.
gi|7661724	hypothetical protein LOC25775	no iTRAQ#	no iTRAQ#	no iTRAQ#	no iTRAQ#	Transport of hydrogen.
gi|5031877	lamin-B1	no iTRAQ#	no iTRAQ#	no iTRAQ#	no iTRAQ#	Structural protein.
gi|40807357	long-chain fatty acid transport protein 4	no iTRAQ#	no iTRAQ#	no iTRAQ#	no iTRAQ#	Translocation of fatty acids across the plasma membrane.
gi|24586667	max-like protein X isoform gamma	no iTRAQ#	no iTRAQ#	no iTRAQ#	no iTRAQ#	Transcription regulation.
gi|6678764	metal-response element-binding transcription factor 2 isoform a	no iTRAQ#	no iTRAQ#	no iTRAQ#	no iTRAQ#	DNA polymerization.
gi|56788389	myelin-oligodendrocyte glycoprotein isoform alpha3 precursor	no iTRAQ#	no iTRAQ#	no iTRAQ#	no iTRAQ#	Adhesion. Binds to myelin.
gi|4557896	myotubularin	no iTRAQ#	no iTRAQ#	no iTRAQ#	no iTRAQ#	Signaling. Vesicle transport.
gi|9966881	nuclear pore complex protein Nup107	no iTRAQ#	no iTRAQ#	no iTRAQ#	no iTRAQ#	Assembly of the nuclear pore complex.
gi|34996489	PH-interacting protein	no iTRAQ#	no iTRAQ#	no iTRAQ#	no iTRAQ#	Signaling. Cytoskeleton organization.
gi|143770755	platelet glycoprotein VI isoform 2	no iTRAQ#	no iTRAQ#	no iTRAQ#	no iTRAQ#	Signaling. Adhesion.
gi|4557339	potassium-transporting ATPase subunit beta	no iTRAQ#	no iTRAQ#	no iTRAQ#	no iTRAQ#	Ion transport.
gi|89031523	PREDICTED: hypothetical protein	no iTRAQ#	no iTRAQ#	no iTRAQ#	no iTRAQ#	Unknown function.
gi|239756899	PREDICTED: hypothetical protein	no iTRAQ#	no iTRAQ#	no iTRAQ#	no iTRAQ#	Unknown function.
gi|239743315	PREDICTED: hypothetical protein XP_002342820	no iTRAQ#	no iTRAQ#	no iTRAQ#	no iTRAQ#	Unknown function.
gi|239743654	PREDICTED: similar to block of proliferation 1	no iTRAQ#	no iTRAQ#	no iTRAQ#	no iTRAQ#	Ribosome biogenesis.
gi|126131099	probable E3 ubiquitin-protein ligase HERC1	no iTRAQ#	no iTRAQ#	no iTRAQ#	no iTRAQ#	Ubiquitination. Membrane trafficking. Binds to clathrin, phosphoinositol lipids, ARF6.
gi|281182727	protein SCO2 homolog, mitochondrial precursor	no iTRAQ#	no iTRAQ#	no iTRAQ#	no iTRAQ#	Ion transport.
gi|167736378	putative L-aspartate dehydrogenase isoform 1	no iTRAQ#	no iTRAQ#	no iTRAQ#	no iTRAQ#	Purine nucleotide synthesis.
gi|58197556	putative transferase C1orf69, mitochondrial precursor	no iTRAQ#	no iTRAQ#	no iTRAQ#	no iTRAQ#	Heme biosynthesis.
gi|281427237	putative uncharacterized protein CXorf58 isoform 2	no iTRAQ#	no iTRAQ#	no iTRAQ#	no iTRAQ#	Unknown function.
gi|258613907	rho GTPase-activating protein 4 isoform 1	no iTRAQ#	no iTRAQ#	no iTRAQ#	no iTRAQ#	Signaling. Binds to actin.
gi|190341097	rhomboid family member 1	no iTRAQ#	no iTRAQ#	no iTRAQ#	no iTRAQ#	Ubiquitination.
gi|4506141	serine protease HTRA1 precursor	no iTRAQ#	no iTRAQ#	no iTRAQ#	no iTRAQ#	Protein degradation. Signaling.
gi|31377591	sestrin-3	no iTRAQ#	no iTRAQ#	no iTRAQ#	no iTRAQ#	Cell cycle arrest.
gi|28830308	sulfotransferase 1C4	no iTRAQ#	no iTRAQ#	no iTRAQ#	no iTRAQ#	Sulfate conjugating enzyme.
gi|4885637	target of Myb protein 1 isoform 1	no iTRAQ#	no iTRAQ#	no iTRAQ#	no iTRAQ#	Endocytosis.
gi|58761548	tau-tubulin kinase 1	no iTRAQ#	no iTRAQ#	no iTRAQ#	no iTRAQ#	Signaling. Cytoskeleton stabilization.
gi|110347463	transcription factor HIVEP2	no iTRAQ#	no iTRAQ#	no iTRAQ#	no iTRAQ#	Cell activation.
gi|4507357	transgelin-2	no iTRAQ#	no iTRAQ#	no iTRAQ#	no iTRAQ#	Cell Senescence. Actin cross-linking/gelling.
gi|109689695	transient receptor potential cation channel subfamily M member 8	no iTRAQ#	no iTRAQ#	no iTRAQ#	no iTRAQ#	Ion transport.
gi|44890068	zinc finger MYM-type protein 4	no iTRAQ#	no iTRAQ#	no iTRAQ#	no iTRAQ#	Structural protein. Binds to actin.
gi|55925468	zinc finger protein 507	no iTRAQ#	no iTRAQ#	no iTRAQ#	no iTRAQ#	Transcription regulation.
gi|13376460	zinc finger protein 556	no iTRAQ#	no iTRAQ#	no iTRAQ#	no iTRAQ#	Transcription.
gi|156415986	zinc transporter ZIP2	no iTRAQ#	no iTRAQ#	no iTRAQ#	no iTRAQ#	Ion transport.
